# Supplementary material for: Association of Genes, Pathways, and Haplogroups of the Mitochondrial Genome with the Risk of Colorectal Cancer: The Multiethnic Cohort
Source: PLoS One. 2015 Sep 4;10(9):e0136796. doi: 10.1371/journal.pone.0136796 (PMC4560485; doi:10.1371/journal.pone.0136796)
Supplement: S2 Table — (XLSX) [file pone.0136796.s002.xlsx]

## Sheet: Supl Table 2
S2 Table. Association between mitochondrial genome, pathways, genes and CRC risk by self-reported maternal race/ethnicity and overall
Maternal Ethnicity	Mitochondrial genome		Mitochondiral Oxidative phosphoralation pathway			Mitochondrial complex				Mitochondrial gene
	SNPs	P value	SNPs	P value*	q value	Complex	SNPs	P value*	q value	Gene	SNPs	No. SNPs with MAF>=0.01#	P value*	q value
African Americans (cases/controls = 462/3,025)	174	0.493982	138	0.41136	0.673	Complex I	83	0.454038	0.673	MT-ND1	10	6	0.262027	0.721071
										MT-ND2	16	5	0.593587	0.721071
										MT-ND3	6	5	0.534355	0.721071
										MT-ND4	16	10	0.453647	0.721071
										MT-ND4L	3	2	0.478089	0.721071
										MT-ND5	24	17	0.56485	0.721071
										MT-ND6	8	4	0.0972994	0.721071
						Complex III	17	0.256675	0.673	MT-CYB	17	12	0.256675	0.721071
						Complex IV	29	0.383624	0.673	MT-CO1	15	9	0.194422	0.721071
										MT-CO2	5	5	0.572924	0.721071
										MT-CO3	9	7	0.756653	0.757
						Complex V	9	0.229296	0.673	MT-ATP6	7	4	0.181787	0.721071
										MT-ATP8	2	1	0.384547	0.721071
										rRNA	26	17	0.672838	0.721071
										tRNA	10	5	0.629342	0.721071
Asian Americans (cases/controls = 809/3,307)	102	0.315165	80	0.319072	0.479	Complex I	47	0.163969	0.844	MT-ND1	6	1	0.840318	0.84
										MT-ND2	11	11	0.513034	0.84
										MT-ND3	4	3	0.681122	0.84
										MT-ND4	9	5	0.347513	0.834375
										MT-ND4L	1	0	0.187579	0.564
										MT-ND5	12	10	0.132762	0.564
										MT-ND6	4	2	0.0538654	0.564
						Complex III	9	0.398175	0.844	MT-CYB	9	6	0.398175	0.834375
						Complex IV	17	0.544336	0.844	MT-CO1	8	3	0.44488	0.834375
										MT-CO2	3	2	0.158006	0.564
										MT-CO3	6	4	0.819718	0.84
						Complex V	7	0.844077	0.844	MT-ATP6	6	5	0.780284	0.84
										MT-ATP8	1	1	0.73281	0.84
										rRNA	15	9	0.568765	0.84
										tRNA	7	3	0.104611	0.564
Latinos (cases/controls = 577/2,359)	165	0.0756175	131	0.0867141	0.131	Complex I	81	0.0833081	0.249	MT-ND1	10	6	0.0773349	0.226875
										MT-ND2	15	6	0.24854	0.31125
										MT-ND3	6	3	0.192918	0.2895
										MT-ND4	15	11	0.117407	0.226875
										MT-ND4L	3	2	0.175921	0.2895
										MT-ND5	24	10	0.119263	0.226875
										MT-ND6	8	6	0.0317463	0.1425
						Complex III	15	0.813541	0.814	MT-CYB	15	6	0.813541	0.814
						Complex IV	26	0.0249088	0.15	MT-CO1	13	9	0.0377514	0.1425
										MT-CO2	5	2	0.0142033	0.1425
										MT-CO3	8	4	0.244249	0.31125
						Complex V	9	0.327767	0.492	MT-ATP6	7	2	0.664424	0.766154
										MT-ATP8	2	1	0.121251	0.226875
										rRNA	25	16	0.0353591	0.1425
										tRNA	9	4	0.754452	0.807857
Native Hawaiians (cases/controls =113/ 594)	50	0.540353	37	0.658095	0.658	Complex I	22	0.581655	0.698	MT-ND2	5	2	0.375539	0.692571
										MT-ND3	3	3	0.403969	0.692571
										MT-ND4	4	1	0.591429	0.788
										MT-ND5	7	2	0.720833	0.824
										MT-ND6	3	0	0.390368	0.692571
						Complex III	5	0.472705	0.698	MT-CYB	5	4	0.462671	0.6945
						Complex IV	6	1	1	MT-CO1	4	2	0.824049	0.824
										MT-CO3	2	1	0.761533	0.824
						Complex V	4	0.435825	0.698	MT-ATP6	3	2	0.396347	0.692571
										MT-ATP8	1	0	0.300782	0.692571
										rRNA	8	3	0.269629	0.692571
										tRNA	5	1	0.393836	0.692571
European Americans (cases/controls =482 / 2,581)	168	0.0398468	133	0.029	0.054	Complex I	80	0.025	0.081	MT-ND1	9	5	0.242381	0.36375
										MT-ND2	14	5	0.00140763	0.015
										MT-ND3	6	3	0.2913	0.36375
										MT-ND4	16	8	0.0154822	0.1125
										MT-ND4L	3	1	0.433449	0.484
										MT-ND5	24	9	0.15234	0.31125
										MT-ND6	8	1	0.283821	0.36375
						Complex III	15	0.027	0.081	MT-CYB	15	6	0.0266425	0.135
						Complex IV	28	0.198	0.297	MT-CO1	14	3	0.109405	0.2725
										MT-CO2	5	2	0.482397	0.484
										MT-CO3	9	3	0.483809	0.484
						Complex V	10	0.095	0.19	MT-ATP6	8	4	0.284872	0.36375
										MT-ATP8	2	0	0.03559	0.135
										rRNA	27	12	0.165597	0.31125
										tRNA	8	6	0.103452	0.2725
All (2453 cases /11930 controls)	185	0.553226	145	0.583355	0.583	Complex I	86	0.366736	0.734	MT-ND1	10	9	0.277699	0.695
										MT-ND2	17	17	0.131264	0.564
										MT-ND3	6	6	0.656776	1
										MT-ND4	17	17	0.0688766	0.564
										MT-ND4L	3	3	1	1
										MT-ND5	25	25	0.819066	1
										MT-ND6	8	8	0.370898	0.736875
						Complex III	18	0.188052	0.734	MT-CYB	18	17	0.188052	0.564
						Complex IV	30	0.947213	0.947	MT-CO1	15	15	0.902044	1
										MT-CO2	5	5	0.95358	1
										MT-CO3	10	10	0.706164	1
						Complex V	11	0.321885	0.734	MT-ATP6	8	8	0.155457	0.564
										MT-ATP8	3	3	0.818103	1
										rRNA	30	30	0.393081	0.736875
										tRNA	10	10	0.118208	0.564
*Pathway and gene-based analysis were adjusted for age, sex,maternal ethnicity and global ancestry PC1-PC5 in all samples analysis. P values was adjusted for age, sex and global ancestry PC1-PC5 in each maternal ethnicity .
# Treshold of MAF to differiate common and rare mtSNPs = 0.01 in each maternal ethnicities exept in Hawaiian which is 0.05.
