# Supplementary material for: Association of Genes, Pathways, and Haplogroups of the Mitochondrial Genome with the Risk of Colorectal Cancer: The Multiethnic Cohort
Source: PLoS One. 2015 Sep 4;10(9):e0136796. doi: 10.1371/journal.pone.0136796 (PMC4560485; doi:10.1371/journal.pone.0136796)
Supplement: S4 Table — (XLSX) [file pone.0136796.s004.xlsx]

## Sheet: S4 Table 
S4 Table. Association between mitochondrial genome, pathways, genes and colon and rectal cancer in European Americans.
	Mitochondrial genome		Mitochondiral Oxidative phosphoralation pathway			Mitochondrial complexes				Mitochondrial genes
Site	No. of mtSNPs	P value	No. of mtSNPs	P value	q value	Complex	No. of mtSNPs	P value	q value	Gene	No. of mtSNPs	P value	q value
Colon	167	0.0274	133	0.02	0.06	Complex I	80	0.0158	0.072	MT-ND1	9	0.0938612	0.178687
										MT-ND2	14	0.000704762	0.0105
										MT-ND3	6	0.465333	0.498536
										MT-ND4	16	0.0439011	0.164625
										MT-ND4L	3	0.458443	0.498536
										MT-ND5	24	0.0760875	0.178687
										MT-ND6	8	0.218001	0.297273
						Complex III	15	0.0361	0.072	MT-CYB	15	0.0361105	0.164625
						Complex IV	28	0.197	0.236	MT-CO1	14	0.0952872	0.178687
										MT-CO2	5	0.329194	0.4115
										MT-CO3	9	0.765442	0.7654
						Complex V	10	0.0244	0.072	MT-ATP6	8	0.114762	0.191333
										MT-ATP8	2	0.00858989	0.0645
										rRNA	26	0.0914755	0.178687
										tRNA	8	0.162802	0.2442
Rectal	167	0.302	133	0.32	0.793	Complex I	80	0.201	0.603	MT-ND1	9	0.531	0.793
										MT-ND2	14	0.79	0.793
										MT-ND3	6	0.793	0.793
										MT-ND4	16	0.055	0.7275
										MT-ND4L	3	0.408	0.793
										MT-ND5	24	0.191	0.7275
										MT-ND6	8	0.13	0.7275
						Complex III	15	0.741	0.741	MT-CYB	15	0.741	0.793
						Complex IV	28	0.583	0.6996	MT-CO1	14	0.494	0.793
										MT-CO2	5	0.734	0.793
										MT-CO3	9	0.53	0.793
						Complex V	10	0.521	0.6996	MT-ATP6	8	0.553	0.793
										MT-ATP8	2	0.643	0.793
										rRNA	26	0.31597	0.793
										tRNA	8	0.193907	0.7275
