# Supplementary material for: Association of Genes, Pathways, and Haplogroups of the Mitochondrial Genome with the Risk of Colorectal Cancer: The Multiethnic Cohort
Source: PLoS One. 2015 Sep 4;10(9):e0136796. doi: 10.1371/journal.pone.0136796 (PMC4560485; doi:10.1371/journal.pone.0136796)
Supplement: S5 Table — (XLSX) [file pone.0136796.s005.xlsx]

## Sheet: S5Table 
S5 Table. Association between 185 mtSNPs and CRC risk overall and by self-reported maternal race/ethnicity
All (cases/controls=2,453/11,930)							Africa Americans (cases/controls = 462/3,025)						Asian Americans (cases/controls = 809/3,307)						Latinos (cases/controls = 577/2,359)						Native Hawaiians (cases/controls =113/ 594)						European Americans (cases/controls =482 / 2,581)
SNP	Minor allele	MAF cases	MAF controls	OR (95%)	P*	qval	Minor allele	MAF cases	MAF controls	OR (95%)	P*	qval	Minor allele	MAF cases	MAF controls	OR (95%)	P*	qval	Minor allele	MAF cases	MAF controls	OR (95%)	P*	qval	Minor allele	MAF cases	MAF controls	OR (95%)	P*	qval	Minor allele	MAF cases	MAF controls	OR (95%)	P*	qval
mt663	G	0.1045	0.09316	0.98 (0.83,1.16)	0.8091	0.974061	G	0.004	0.003	1.54 (0.33,7.28)	0.583	0.867731	G	0.067	0.061	1.11 (0.81,1.53)	0.504	0.861062	G	0.336	0.360	0.92 (0.75,1.12)	0.396	0.833368	--	--	--	--	--	--	G	0.012	0.016	1.07 (0.42,2.68)	0.889	0.968022
mt709	A	0.1294	0.1325	1.02 (0.89,1.17)	0.7893	0.974061	A	0.171	0.175	0.96 (0.73,1.27)	0.778	0.946859	A	0.158	0.159	1.01 (0.82,1.25)	0.913	0.987	A	0.040	0.046	0.91 (0.57,1.46)	0.702	0.9126	--	--	--	--	--	--	A	0.177	0.158	1.14 (0.87,1.49)	0.359	0.712779
mt769	A	0.121	0.1519	1.04 (0.87,1.25)	0.6517	0.974061	G	0.459	0.441	1.11 (0.90,1.36)	0.332	0.824225	--	--	--	--	--	--	A	0.054	0.028	1.87 (1.18,2.95)	0.008	0.173333	--	--	--	--	--	--	A	0.023	0.016	1.38 (0.66,2.87)	0.388	0.712779
mt825	A	0.05182	0.06777	0.97 (0.78,1.21)	0.8021	0.974061	A	0.234	0.251	0.89 (0.70,1.13)	0.344	0.824225	--	--	--	--	--	--	A	0.019	0.011	1.55 (0.74,3.27)	0.248	0.777111	--	--	--	--	--	--	A	0.012	0.007	1.79 (0.69,4.65)	0.235	0.618947
mt827	G	0.07727	0.06518	0.95 (0.79,1.15)	0.6119	0.974061	G	0.004	0.002	2.23 (0.43,11.49)	0.340	0.824225	G	0.059	0.053	1.01 (0.71,1.42)	0.978	0.987	G	0.234	0.239	0.95 (0.76,1.19)	0.651	0.896316	--	--	--	--	--	--	G	0.010	0.012	0.40 (0.09,1.75)	0.224	0.618947
mt930	A	0.01753	0.01358	1.45 (1.01,2.08)	0.04505	0.69375	A	0.013	0.007	2.08 (0.82,5.30)	0.124	0.824225	A	0.004	0.002	1.43 (0.28,7.13)	0.667	0.951456	A	0.000	0.002	--	--	--	--	--	--	--	--	--	A	0.071	0.050	1.44 (0.95,2.17)	0.084	0.483
mt1018	A	0.1219	0.1543	1.03 (0.86,1.23)	0.7745	0.974061	G	0.462	0.442	1.12 (0.91,1.37)	0.300	0.824225	--	--	--	--	--	--	A	0.066	0.038	1.74 (1.16,2.63)	0.008	0.173333	--	--	--	--	--	--	A	0.019	0.017	0.97 (0.45,2.10)	0.943	0.971434
mt1185	T	0.0159	0.01827	1.06 (0.69,1.63)	0.7847	0.974061	--	--	--	--	--	--	--	--	--	--	--	--	--	--	--	--	--	--	T	0.345	0.355	1.14 (0.74,1.77)	0.554	0.849179	T	0.000	0.002	--	--	--
mt1382	C	0.01753	0.01788	0.82 (0.58,1.15)	0.2517	0.928426	--	--	--	--	--	--	C	0.051	0.063	0.80 (0.57,1.13)	0.210	0.861062	--	--	--	--	--	--	C	0.000	0.005	--	--	--	--	--	--	--	--	--
mt1438	A	0.0318	0.03607	1.06 (0.81,1.37)	0.6832	0.974061	A	0.087	0.100	0.88 (0.62,1.27)	0.504	0.867731	A	0.011	0.007	1.49 (0.69,3.22)	0.316	0.861062	A	0.021	0.012	1.80 (0.89,3.65)	0.105	0.504706	--	--	--	--	--	--	A	0.035	0.029	1.08 (0.60,1.95)	0.789	0.949667
mt1598	A	0.02284	0.01628	1.28 (0.94,1.74)	0.1128	0.886458	A	0.004	0.003	1.91 (0.40,9.14)	0.418	0.858293	A	0.036	0.032	1.12 (0.73,1.70)	0.605	0.875896	A	0.028	0.025	1.17 (0.67,2.06)	0.582	0.894111	--	--	--	--	--	--	A	0.019	0.007	2.95 (1.31,6.66)	0.009	0.1575
mt1692	G	0.01356	0.01555	0.75 (0.47,1.21)	0.2388	0.928426	--	--	--	--	--	--	--	--	--	--	--	--	--	--	--	--	--	--	G	0.266	0.307	0.66 (0.40,1.09)	0.105	0.849179	--	--	--	--	--	--
mt1706	T	0.01307	0.01275	1.18 (0.77,1.82)	0.4481	0.974061	T	0.061	0.049	1.06 (0.66,1.68)	0.815	0.960615	--	--	--	--	--	--	T	0.003	0.001	2.58 (0.42,15.90)	0.306	0.79023	--	--	--	--	--	--	--	--	--	--	--	--
mt1719	A	0.01797	0.0213	0.92 (0.65,1.29)	0.6239	0.974061	A	0.013	0.023	0.62 (0.27,1.44)	0.266	0.824225	A	0.010	0.006	1.59 (0.70,3.64)	0.270	0.861062	A	0.005	0.007	0.77 (0.22,2.68)	0.687	0.9126	--	--	--	--	--	--	A	0.056	0.057	0.96 (0.61,1.51)	0.857	0.958841
mt1736	G	0.1045	0.09221	0.99 (0.84,1.17)	0.8762	0.974061	G	0.004	0.003	1.55 (0.33,7.31)	0.579	0.867731	G	0.068	0.060	1.15 (0.84,1.57)	0.394	0.861062	G	0.335	0.357	0.92 (0.75,1.12)	0.392	0.833368	--	--	--	--	--	--	G	0.012	0.016	1.04 (0.41,2.59)	0.942	0.971434
mt1738	C	0.02001	0.02709	0.96 (0.69,1.33)	0.8001	0.974061	C	0.082	0.094	0.88 (0.61,1.28)	0.509	0.867731	--	--	--	--	--	--	C	0.014	0.010	1.49 (0.63,3.54)	0.365	0.833368	--	--	--	--	--	--	C	0.006	0.006	1.07 (0.30,3.77)	0.915	0.971434
mt1811	G	0.03185	0.0339	1.05 (0.80,1.37)	0.745	0.974061	G	0.002	0.005	0.62 (0.08,4.80)	0.648	0.918349	--	--	--	--	--	--	G	0.023	0.021	1.27 (0.68,2.39)	0.451	0.874714	--	--	--	--	--	--	G	0.133	0.130	1.03 (0.76,1.40)	0.832	0.9555
mt1888	A	0.05067	0.04199	1.20 (0.96,1.49)	0.1049	0.882955	A	0.015	0.011	1.38 (0.60,3.17)	0.449	0.867731	A	0.001	0.001	--	--	--	A	0.089	0.087	1.04 (0.75,1.44)	0.822	0.999	--	--	--	--	--	--	A	0.134	0.099	1.35 (0.99,1.85)	0.060	0.407591
mt2092	T	0.01183	0.01278	0.77 (0.50,1.18)	0.2246	0.928426	T	0.000	0.002	--	--	--	--	--	--	--	--	--	T	0.047	0.059	0.75 (0.48,1.17)	0.201	0.736465	--	--	--	--	--	--	T	0.004	0.003	1.97 (0.39,10.04)	0.413	0.712779
mt2332	T	0.02612	0.0277	1.22 (0.90,1.65)	0.1917	0.928426	T	0.120	0.104	1.11 (0.80,1.53)	0.542	0.867731	--	--	--	--	--	--	T	0.009	0.005	1.80 (0.62,5.21)	0.282	0.78269	--	--	--	--	--	--	T	0.006	0.001	4.22 (0.81,22.08)	0.088	0.483
mt2352	C	0.06087	0.07447	1.09 (0.88,1.34)	0.4338	0.974061	C	0.279	0.271	1.05 (0.83,1.32)	0.693	0.918824	--	--	--	--	--	--	C	0.021	0.014	1.41 (0.70,2.85)	0.339	0.801273	--	--	--	--	--	--	C	0.012	0.012	0.95 (0.37,2.41)	0.910	0.971434
mt2416	C	0.07918	0.09826	0.98 (0.81,1.18)	0.8478	0.974061	C	0.298	0.300	0.98 (0.79,1.23)	0.888	0.960615	C	0.004	0.004	1.01 (0.28,3.60)	0.987	0.987	C	0.033	0.016	1.99 (1.12,3.55)	0.020	0.173333	C	0.266	0.309	0.66 (0.40,1.08)	0.100	0.849179	C	0.008	0.010	0.74 (0.24,2.29)	0.605	0.89817
mt2626	C	0.04608	0.04159	0.96 (0.77,1.19)	0.6948	0.974061	C	0.002	0.002	0.94 (0.11,7.91)	0.953	0.97634	C	0.134	0.144	0.92 (0.74,1.16)	0.491	0.861062	--	--	--	--	--	--	C	0.009	0.007	1.43 (0.15,13.68)	0.758	0.849179	C	0.004	0.002	2.25 (0.43,11.77)	0.338	0.712779
mt2706	A	0.08913	0.1045	0.87 (0.73,1.05)	0.1419	0.905862	A	0.013	0.013	1.09 (0.45,2.60)	0.855	0.960615	A	0.012	0.006	1.84 (0.82,4.11)	0.139	0.861062	A	0.068	0.060	1.22 (0.83,1.79)	0.307	0.79023	A	0.000	0.008	--	--	--	A	0.339	0.401	0.76 (0.61,0.94)	0.013	0.1575
mt2758	A	0.0522	0.06741	0.99 (0.79,1.23)	0.9086	0.974061	A	0.234	0.249	0.90 (0.71,1.15)	0.392	0.826959	--	--	--	--	--	--	A	0.019	0.011	1.53 (0.73,3.23)	0.262	0.777111	--	--	--	--	--	--	A	0.012	0.007	1.78 (0.69,4.64)	0.236	0.618947
mt2768	G	0.01836	0.02509	0.95 (0.68,1.34)	0.777	0.974061	G	0.080	0.091	0.89 (0.61,1.29)	0.533	0.867731	--	--	--	--	--	--	G	0.010	0.005	2.13 (0.73,6.23)	0.166	0.6474	--	--	--	--	--	--	G	0.004	0.005	0.79 (0.17,3.55)	0.753	0.949667
mt2772	T	0.04202	0.04	0.89 (0.71,1.12)	0.3248	0.974061	--	--	--	--	--	--	T	0.128	0.142	0.89 (0.71,1.13)	0.342	0.861062	--	--	--	--	--	--	T	0.000	0.007	--	--	--	--	--	--	--	--	--
mt2789	T	0.03969	0.0522	1.01 (0.79,1.29)	0.9451	0.974061	T	0.174	0.190	0.93 (0.72,1.22)	0.617	0.896396	--	--	--	--	--	--	T	0.026	0.011	2.29 (1.17,4.48)	0.015	0.173333	--	--	--	--	--	--	T	0.004	0.007	0.53 (0.12,2.43)	0.417	0.712779
mt2885	C	0.05155	0.06773	0.96 (0.77,1.21)	0.7498	0.974061	C	0.234	0.250	0.89 (0.70,1.14)	0.344	0.824225	--	--	--	--	--	--	C	0.018	0.011	1.39 (0.64,3.01)	0.406	0.833368	--	--	--	--	--	--	C	0.013	0.007	1.79 (0.69,4.65)	0.234	0.618947
mt3010	A	0.1639	0.1721	0.85 (0.75,0.96)	0.009619	0.308333	A	0.026	0.050	0.56 (0.31,1.02)	0.057	0.824225	A	0.303	0.319	0.92 (0.78,1.09)	0.350	0.861062	A	0.076	0.103	0.67 (0.47,0.96)	0.029	0.238105	A	0.009	0.008	--	--	--	A	0.205	0.228	0.90 (0.70,1.15)	0.395	0.712779
mt3308	C	0.02079	0.02728	1.00 (0.72,1.37)	0.9772	0.984	C	0.091	0.097	0.96 (0.67,1.36)	0.800	0.955039	C	0.001	0.001	1.20 (0.13,10.79)	0.871	0.987	C	0.010	0.006	1.70 (0.60,4.78)	0.315	0.792581	--	--	--	--	--	--	C	0.004	0.005	0.76 (0.17,3.46)	0.726	0.949667
mt3450	T	0.0172	0.0176	1.28 (0.90,1.84)	0.1743	0.928426	T	0.081	0.062	1.38 (0.94,2.02)	0.104	0.824225	--	--	--	--	--	--	T	0.007	0.005	1.65 (0.52,5.27)	0.399	0.833368	--	--	--	--	--	--	T	0.000	0.004	--	--	--
mt3480	G	0.02161	0.02356	1.02 (0.74,1.40)	0.9157	0.974061	G	0.000	0.003	--	--	--	--	--	--	--	--	--	G	0.007	0.018	0.48 (0.17,1.36)	0.166	0.6474	--	--	--	--	--	--	G	0.100	0.086	1.17 (0.83,1.65)	0.367	0.712779
mt3547	G	0.05844	0.05039	0.96 (0.78,1.20)	0.7377	0.974061	G	0.004	0.002	2.33 (0.44,12.41)	0.323	0.824225	--	--	--	--	--	--	G	0.239	0.239	0.98 (0.78,1.22)	0.828	0.999	--	--	--	--	--	--	G	0.008	0.012	0.43 (0.10,1.86)	0.255	0.646293
mt3594	T	0.1171	0.149	1.02 (0.85,1.23)	0.7984	0.974061	C	0.470	0.452	1.10 (0.89,1.35)	0.376	0.824225	--	--	--	--	--	--	T	0.052	0.028	1.84 (1.15,2.92)	0.010	0.173333	--	--	--	--	--	--	T	0.019	0.016	1.13 (0.51,2.49)	0.762	0.949667
mt3918	A	0.02	0.01988	1.32 (0.95,1.84)	0.09755	0.882955	A	0.091	0.063	1.51 (1.05,2.18)	0.026	0.824225	A	0.001	0.001	0.97 (0.11,8.72)	0.980	0.987	A	0.009	0.010	1.02 (0.38,2.73)	0.967	0.999	--	--	--	--	--	--	A	0.002	0.005	0.42 (0.05,3.25)	0.407	0.712779
mt3927	G	0.002446	0.00218	1.49 (0.61,3.64)	0.3851	0.974061	G	0.002	0.007	0.32 (0.04,2.43)	0.273	0.824225	--	--	--	--	--	--	G	0.002	0.002	1.40 (0.15,12.69)	0.766	0.963677	--	--	--	--	--	--	--	--	--	--	--	--
mt4104	G	0.1185	0.151	1.02 (0.85,1.23)	0.7988	0.974061	A	0.472	0.451	1.12 (0.91,1.38)	0.284	0.824225	G	0.004	0.002	1.92 (0.49,7.51)	0.347	0.861062	G	0.052	0.028	1.83 (1.15,2.91)	0.011	0.173333	--	--	--	--	--	--	G	0.019	0.016	1.11 (0.50,2.43)	0.803	0.949667
mt4216	C	0.05755	0.05009	1.33 (1.08,1.65)	0.00881	0.308333	C	0.015	0.017	0.84 (0.38,1.88)	0.673	0.918549	C	0.006	0.005	1.06 (0.35,3.22)	0.914	0.987	C	0.021	0.015	1.45 (0.74,2.84)	0.276	0.78269	--	--	--	--	--	--	C	0.242	0.189	1.38 (1.08,1.77)	0.010	0.1575
mt4248	C	0.1065	0.09461	0.98 (0.83,1.16)	0.8302	0.974061	C	0.004	0.004	1.15 (0.25,5.22)	0.854	0.960615	C	0.070	0.064	1.13 (0.83,1.53)	0.442	0.861062	C	0.339	0.362	0.92 (0.75,1.12)	0.387	0.833368	--	--	--	--	--	--	C	0.012	0.016	1.10 (0.44,2.76)	0.842	0.958841
mt4386	C	0.0428	0.04153	0.87 (0.70,1.10)	0.2505	0.928426	C	0.000	0.001	--	--	--	C	0.130	0.146	0.89 (0.70,1.11)	0.296	0.861062	C	0.000	0.001	--	--	--	C	0.000	0.007	--	--	--	--	--	--	--	--	--
mt4529	T	0.004484	0.007294	0.55 (0.27,1.15)	0.1148	0.886458	T	0.002	0.003	1.07 (0.13,8.78)	0.949	0.97634	--	--	--	--	--	--	--	--	--	--	--	--	--	--	--	--	--	--	T	0.021	0.030	0.54 (0.25,1.19)	0.124	0.506333
mt4586	C	0.01063	0.01215	1.05 (0.67,1.65)	0.8375	0.974061	C	0.052	0.045	1.05 (0.65,1.69)	0.844	0.960615	--	--	--	--	--	--	C	0.003	0.002	1.55 (0.28,8.60)	0.618	0.894111	--	--	--	--	--	--	C	0.000	0.001	--	--	--
mt4655	A	0.01876	0.01551	1.22 (0.86,1.72)	0.2631	0.928426	A	0.048	0.028	1.60 (0.96,2.68)	0.072	0.824225	A	0.025	0.028	0.86 (0.52,1.43)	0.564	0.861062	A	0.000	0.002	--	--	--	--	--	--	--	--	--	A	0.008	0.001	8.67 (1.79,42.06)	0.007	0.1575
mt4715	G	0.04881	0.03734	1.15 (0.92,1.44)	0.2308	0.928426	G	0.004	0.003	1.56 (0.32,7.57)	0.578	0.867731	G	0.027	0.017	1.59 (0.95,2.65)	0.077	0.861062	G	0.160	0.155	1.03 (0.80,1.34)	0.814	0.999	--	--	--	--	--	--	G	0.008	0.006	2.08 (0.65,6.64)	0.216	0.618947
mt4769	A	0.02365	0.02433	1.13 (0.80,1.58)	0.4962	0.974061	A	0.000	0.001	--	--	--	--	--	--	--	--	--	A	0.007	0.006	1.31 (0.42,4.02)	0.642	0.896316	A	0.345	0.349	1.18 (0.76,1.83)	0.466	0.849179	A	0.031	0.024	1.11 (0.59,2.09)	0.746	0.949667
mt4820	A	0.0721	0.06196	0.94 (0.78,1.14)	0.5494	0.974061	A	0.004	0.005	1.07 (0.24,4.79)	0.932	0.97634	A	0.036	0.042	0.75 (0.49,1.15)	0.181	0.861062	A	0.246	0.236	1.03 (0.82,1.28)	0.807	0.999	--	--	--	--	--	--	A	0.008	0.011	0.47 (0.11,2.09)	0.323	0.712779
mt4824	G	0.1062	0.09324	1.01 (0.85,1.19)	0.945	0.974061	G	0.004	0.005	0.92 (0.21,4.10)	0.918	0.968301	G	0.069	0.061	1.16 (0.85,1.58)	0.363	0.861062	G	0.340	0.358	0.94 (0.77,1.15)	0.562	0.894111	--	--	--	--	--	--	G	0.012	0.016	1.11 (0.44,2.80)	0.827	0.9555
mt4883	T	0.1264	0.1121	0.91 (0.78,1.06)	0.2117	0.928426	T	0.000	0.002	--	--	--	T	0.338	0.347	0.95 (0.80,1.12)	0.524	0.861062	T	0.052	0.069	0.70 (0.46,1.07)	0.102	0.504706	T	0.009	0.012	--	--	--	T	0.012	0.005	2.66 (0.96,7.37)	0.061	0.407591
mt4917	G	0.03384	0.02474	1.52 (1.16,2.01)	0.002875	0.308333	G	0.004	0.005	0.87 (0.20,3.84)	0.851	0.960615	--	--	--	--	--	--	G	0.010	0.006	1.89 (0.71,5.04)	0.203	0.736465	--	--	--	--	--	--	G	0.152	0.101	1.55 (1.15,2.10)	0.004	0.1575
mt4958	G	0.04241	0.04034	0.90 (0.71,1.13)	0.3463	0.974061	G	0.000	0.002	--	--	--	G	0.129	0.142	0.90 (0.72,1.14)	0.379	0.861062	--	--	--	--	--	--	G	0.000	0.007	--	--	--	--	--	--	--	--	--
mt5096	C	0.006942	0.009743	0.81 (0.46,1.42)	0.4564	0.974061	C	0.033	0.037	0.74 (0.40,1.37)	0.338	0.824225	--	--	--	--	--	--	C	0.003	0.002	1.71 (0.30,9.63)	0.544	0.893305	--	--	--	--	--	--	--	--	--	--	--	--
mt5108	C	0.01875	0.02114	0.75 (0.54,1.05)	0.09002	0.882955	C	0.000	0.006	--	--	--	C	0.054	0.069	0.79 (0.56,1.11)	0.171	0.861062	C	0.000	0.001	--	--	--	--	--	--	--	--	--	C	0.000	0.002	--	--	--
mt5147	A	0.05227	0.0539	1.06 (0.86,1.30)	0.5747	0.974061	A	0.091	0.094	0.98 (0.68,1.39)	0.892	0.960615	A	0.052	0.054	0.99 (0.69,1.41)	0.938	0.987	A	0.007	0.016	0.33 (0.10,1.08)	0.067	0.398667	--	--	--	--	--	--	A	0.083	0.055	1.62 (1.11,2.38)	0.013	0.1575
mt5178	A	0.1265	0.1123	0.91 (0.78,1.06)	0.2157	0.928426	A	0.000	0.002	--	--	--	A	0.338	0.348	0.95 (0.80,1.12)	0.539	0.861062	A	0.052	0.069	0.70 (0.46,1.07)	0.102	0.504706	A	0.009	0.012	--	--	--	A	0.012	0.006	2.52 (0.91,6.93)	0.074	0.459375
mt5393	C	0.01508	0.02246	0.88 (0.61,1.28)	0.4997	0.974061	C	0.069	0.080	0.90 (0.61,1.34)	0.601	0.881467	--	--	--	--	--	--	C	0.009	0.005	1.52 (0.49,4.79)	0.471	0.874714	--	--	--	--	--	--	C	0.000	0.005	--	--	--
mt5417	A	0.02247	0.01929	0.98 (0.72,1.34)	0.909	0.974061	--	--	--	--	--	--	A	0.067	0.066	1.02 (0.74,1.40)	0.907	0.987	A	0.000	0.004	--	--	--	--	--	--	--	--	--	--	--	--	--	--	--
mt5465	C	0.0541	0.05665	1.04 (0.70,1.55)	0.85	0.974061	C	0.009	0.004	2.46 (0.77,7.90)	0.130	0.824225	C	0.024	0.027	0.93 (0.56,1.53)	0.765	0.984734	--	--	--	--	--	--	T	0.071	0.056	1.20 (0.49,2.95)	0.694	0.849179	C	0.004	0.005	1.07 (0.22,5.24)	0.931	0.971434
mt5773	A	0.02538	0.02831	1.02 (0.76,1.36)	0.9099	0.974061	A	0.087	0.071	1.30 (0.90,1.88)	0.160	0.824225	A	0.015	0.017	0.83 (0.43,1.59)	0.575	0.861062	A	0.012	0.017	0.77 (0.34,1.74)	0.526	0.879574	--	--	--	--	--	--	A	0.004	0.010	0.39 (0.09,1.73)	0.217	0.618947
mt5951	G	0.02121	0.02452	1.10 (0.80,1.52)	0.5536	0.974061	G	0.080	0.088	0.88 (0.60,1.29)	0.516	0.867731	G	0.007	0.004	2.02 (0.75,5.43)	0.163	0.861062	G	0.005	0.004	1.41 (0.37,5.33)	0.612	0.894111	--	--	--	--	--	--	--	--	--	--	--	--
mt6221	C	0.03416	0.04169	1.03 (0.80,1.33)	0.8398	0.974061	C	0.154	0.124	1.32 (0.99,1.77)	0.062	0.824225	C	0.005	0.006	0.92 (0.31,2.73)	0.886	0.987	C	0.007	0.017	0.43 (0.15,1.21)	0.110	0.504706	--	--	--	--	--	--	C	0.012	0.025	0.51 (0.21,1.20)	0.123	0.506333
mt6455	T	0.0624	0.05811	0.91 (0.75,1.11)	0.3608	0.974061	T	0.000	0.005	--	--	--	T	0.185	0.200	0.92 (0.75,1.12)	0.383	0.861062	--	--	--	--	--	--	T	0.018	0.013	1.42 (0.27,7.45)	0.678	0.849179	T	0.000	0.003	--	--	--
mt6473	T	0.0593	0.05095	0.97 (0.78,1.20)	0.7787	0.974061	T	0.004	0.001	3.05 (0.54,17.34)	0.208	0.824225	--	--	--	--	--	--	T	0.243	0.242	0.98 (0.79,1.23)	0.870	0.999	--	--	--	--	--	--	T	0.008	0.011	0.45 (0.10,1.99)	0.295	0.712779
mt6719	C	0.04774	0.05092	1.06 (0.61,1.82)	0.8437	0.974061	C	0.011	0.005	2.44 (0.86,6.91)	0.093	0.824225	C	0.005	0.004	1.20 (0.33,4.41)	0.785	0.984734	C	0.003	0.003	0.97 (0.20,4.64)	0.971	0.999	T	0.080	0.060	1.29 (0.55,3.03)	0.555	0.849179	C	0.004	0.007	0.68 (0.15,3.03)	0.611	0.89817
mt6827	C	0.01875	0.02621	0.93 (0.67,1.31)	0.6934	0.974061	C	0.082	0.095	0.88 (0.60,1.27)	0.479	0.867731	--	--	--	--	--	--	C	0.010	0.005	1.95 (0.68,5.60)	0.217	0.739304	--	--	--	--	--	--	C	0.004	0.005	0.78 (0.17,3.53)	0.750	0.949667
mt6905	G	0.00533	0.00642	0.80 (0.41,1.56)	0.5163	0.974061	G	0.000	0.002	--	--	--	--	--	--	--	--	--	--	--	--	--	--	--	G	0.089	0.110	0.73 (0.34,1.53)	0.399	0.849179	G	0.004	0.002	3.29 (0.63,17.18)	0.158	0.58065
mt7028	C	0.08646	0.1009	0.88 (0.73,1.06)	0.1711	0.928426	C	0.013	0.011	1.37 (0.56,3.34)	0.491	0.867731	C	0.002	0.002	1.14 (0.22,5.95)	0.876	0.987	C	0.068	0.058	1.25 (0.85,1.84)	0.249	0.777111	C	0.000	0.005	--	--	--	C	0.341	0.397	0.78 (0.63,0.97)	0.026	0.2548
mt7055	G	0.03139	0.04771	0.84 (0.65,1.10)	0.2063	0.928426	G	0.132	0.172	0.75 (0.56,1.01)	0.060	0.824225	--	--	--	--	--	--	G	0.014	0.009	1.47 (0.61,3.51)	0.390	0.833368	--	--	--	--	--	--	G	0.012	0.009	1.33 (0.53,3.31)	0.547	0.855415
mt7146	G	0.05182	0.06787	0.97 (0.78,1.21)	0.7824	0.974061	G	0.234	0.250	0.89 (0.70,1.13)	0.344	0.824225	--	--	--	--	--	--	G	0.019	0.012	1.49 (0.71,3.14)	0.289	0.78269	--	--	--	--	--	--	G	0.012	0.007	1.78 (0.68,4.64)	0.237	0.618947
mt7175	C	0.03959	0.05265	0.99 (0.78,1.26)	0.9513	0.974061	C	0.174	0.191	0.92 (0.71,1.20)	0.550	0.867731	--	--	--	--	--	--	C	0.026	0.011	2.21 (1.14,4.29)	0.020	0.173333	--	--	--	--	--	--	C	0.004	0.007	0.51 (0.11,2.30)	0.380	0.712779
mt7196	A	0.049	0.03831	1.12 (0.90,1.40)	0.3219	0.974061	A	0.004	0.004	1.24 (0.26,5.78)	0.787	0.946859	A	0.027	0.017	1.57 (0.94,2.63)	0.083	0.861062	A	0.159	0.158	1.00 (0.77,1.29)	0.983	0.999	--	--	--	--	--	--	A	0.008	0.005	2.56 (0.77,8.46)	0.124	0.506333
mt7256	T	0.1166	0.1485	1.02 (0.85,1.23)	0.8091	0.974061	C	0.471	0.454	1.10 (0.89,1.35)	0.377	0.824225	T	0.000	0.002	--	--	--	T	0.052	0.028	1.83 (1.15,2.90)	0.011	0.173333	--	--	--	--	--	--	T	0.019	0.015	1.16 (0.52,2.56)	0.717	0.949667
mt7274	T	0.03898	0.05169	0.99 (0.78,1.27)	0.9529	0.974061	T	0.169	0.188	0.90 (0.69,1.18)	0.458	0.867731	--	--	--	--	--	--	T	0.028	0.011	2.38 (1.24,4.56)	0.009	0.173333	--	--	--	--	--	--	T	0.004	0.007	0.52 (0.11,2.38)	0.401	0.712779
mt7389	C	0.0477	0.05902	1.01 (0.81,1.26)	0.9451	0.974061	C	0.178	0.203	0.84 (0.64,1.10)	0.212	0.824225	C	0.016	0.013	1.21 (0.64,2.26)	0.561	0.861062	C	0.024	0.012	1.97 (1.01,3.85)	0.047	0.333273	--	--	--	--	--	--	C	0.012	0.006	2.22 (0.83,5.91)	0.111	0.506333
mt7521	A	0.121	0.152	1.02 (0.85,1.22)	0.8244	0.974061	G	0.470	0.453	1.10 (0.89,1.35)	0.368	0.824225	A	0.009	0.006	1.41 (0.59,3.35)	0.441	0.861062	A	0.052	0.034	1.54 (0.98,2.42)	0.062	0.398667	--	--	--	--	--	--	A	0.025	0.021	1.11 (0.55,2.22)	0.779	0.949667
mt7771	G	0.03918	0.05357	0.96 (0.76,1.23)	0.7572	0.974061	G	0.172	0.194	0.90 (0.69,1.17)	0.425	0.861184	--	--	--	--	--	--	G	0.026	0.011	2.21 (1.14,4.29)	0.019	0.173333	--	--	--	--	--	--	G	0.004	0.007	0.50 (0.11,2.26)	0.367	0.712779
mt7867	T	0.02817	0.03427	0.93 (0.71,1.22)	0.6027	0.974061	T	0.082	0.094	0.88 (0.61,1.28)	0.511	0.867731	T	0.028	0.030	0.94 (0.59,1.51)	0.793	0.984734	T	0.010	0.006	1.76 (0.62,4.99)	0.291	0.78269	--	--	--	--	--	--	T	0.004	0.005	0.78 (0.17,3.52)	0.746	0.949667
mt8027	A	0.106	0.1059	0.95 (0.81,1.12)	0.5549	0.974061	A	0.097	0.113	0.83 (0.59,1.18)	0.297	0.824225	A	0.002	0.001	2.31 (0.42,12.85)	0.338	0.861062	A	0.342	0.363	0.93 (0.76,1.13)	0.457	0.874714	--	--	--	--	--	--	A	0.025	0.019	1.82 (0.91,3.65)	0.090	0.483
mt8248	G	0.01876	0.02593	0.94 (0.67,1.32)	0.7153	0.974061	G	0.082	0.094	0.88 (0.61,1.27)	0.495	0.867731	--	--	--	--	--	--	G	0.010	0.005	1.94 (0.68,5.59)	0.218	0.739304	--	--	--	--	--	--	G	0.004	0.005	0.79 (0.17,3.55)	0.753	0.949667
mt8251	A	0.02328	0.02525	0.98 (0.72,1.32)	0.8754	0.974061	A	0.035	0.023	1.33 (0.72,2.45)	0.356	0.824225	A	0.007	0.017	0.42 (0.18,0.97)	0.042	0.861062	A	0.012	0.005	3.15 (1.20,8.24)	0.019	0.173333	--	--	--	--	--	--	A	0.058	0.062	0.98 (0.64,1.51)	0.937	0.971434
mt8414	T	0.1146	0.1003	0.93 (0.80,1.09)	0.3512	0.974061	T	0.000	0.002	--	--	--	T	0.303	0.307	0.97 (0.82,1.15)	0.749	0.984734	T	0.050	0.068	0.69 (0.45,1.06)	0.086	0.462621	T	0.009	0.007	--	--	--	T	0.012	0.005	2.72 (0.98,7.51)	0.054	0.407591
mt8468	T	0.05102	0.06724	0.96 (0.77,1.21)	0.7539	0.974061	T	0.229	0.248	0.87 (0.68,1.12)	0.278	0.824225	--	--	--	--	--	--	T	0.019	0.012	1.47 (0.70,3.10)	0.309	0.79023	--	--	--	--	--	--	T	0.015	0.007	2.16 (0.87,5.34)	0.097	0.4851
mt8563	G	0.01305	0.0109	1.05 (0.70,1.57)	0.8063	0.974061	--	--	--	--	--	--	G	0.037	0.037	1.00 (0.66,1.51)	0.986	0.987	--	--	--	--	--	--	--	--	--	--	--	--	G	0.002	0.002	1.23 (0.14,10.88)	0.850	0.958841
mt8618	C	0.01346	0.02084	0.79 (0.53,1.17)	0.233	0.928426	C	0.052	0.068	0.74 (0.47,1.17)	0.199	0.824225	C	0.007	0.007	1.03 (0.42,2.55)	0.947	0.987	C	0.003	0.003	0.59 (0.07,4.79)	0.618	0.894111	--	--	--	--	--	--	C	0.002	0.003	0.77 (0.09,6.34)	0.809	0.949667
mt8655	T	0.05098	0.06783	0.96 (0.77,1.20)	0.7405	0.974061	T	0.230	0.251	0.88 (0.69,1.12)	0.304	0.824225	--	--	--	--	--	--	T	0.019	0.011	1.53 (0.73,3.23)	0.262	0.777111	--	--	--	--	--	--	T	0.012	0.007	1.78 (0.69,4.64)	0.236	0.618947
mt8697	A	0.03107	0.02461	1.37 (1.03,1.83)	0.02947	0.5365	A	0.004	0.006	0.79 (0.18,3.47)	0.757	0.946859	--	--	--	--	--	--	A	0.005	0.006	0.97 (0.27,3.45)	0.966	0.999	--	--	--	--	--	--	A	0.140	0.100	1.41 (1.03,1.92)	0.031	0.268059
mt8701	G	0.4589	0.485	0.94 (0.84,1.06)	0.3366	0.974061	A	0.076	0.053	1.59 (1.06,2.37)	0.023	0.824225	A	0.380	0.361	1.08 (0.92,1.28)	0.329	0.861062	G	0.283	0.275	1.01 (0.82,1.25)	0.911	0.999	G	0.027	0.032	0.51 (0.11,2.38)	0.390	0.849179	G	0.052	0.043	1.26 (0.75,2.11)	0.381	0.712779
mt8794	T	0.1009	0.09276	0.94 (0.80,1.11)	0.4844	0.974061	T	0.004	0.003	1.54 (0.33,7.27)	0.584	0.867731	T	0.064	0.060	1.06 (0.77,1.46)	0.723	0.984734	T	0.327	0.359	0.88 (0.72,1.08)	0.226	0.750128	--	--	--	--	--	--	T	0.012	0.016	1.09 (0.43,2.73)	0.861	0.958841
mt8964	T	0.01754	0.01887	0.78 (0.55,1.09)	0.1409	0.905862	--	--	--	--	--	--	T	0.051	0.066	0.76 (0.54,1.08)	0.125	0.861062	--	--	--	--	--	--	T	0.000	0.008	--	--	--	--	--	--	--	--	--
mt9042	T	0.01141	0.013	1.07 (0.69,1.66)	0.7511	0.974061	T	0.056	0.048	1.10 (0.70,1.73)	0.690	0.918824	--	--	--	--	--	--	T	0.003	0.003	1.01 (0.20,5.11)	0.988	0.999	--	--	--	--	--	--	T	0.000	0.002	--	--	--
mt9123	A	0.05587	0.05917	1.02 (0.71,1.46)	0.931	0.974061	A	0.009	0.004	2.27 (0.72,7.18)	0.163	0.824225	A	0.023	0.027	0.94 (0.57,1.55)	0.802	0.984734	A	0.000	0.001	--	--	--	G	0.071	0.059	1.14 (0.47,2.79)	0.766	0.849179	A	0.019	0.017	1.13 (0.52,2.45)	0.752	0.949667
mt9221	G	0.06577	0.08051	1.08 (0.88,1.33)	0.4535	0.974061	G	0.297	0.295	1.00 (0.80,1.26)	0.970	0.97634	--	--	--	--	--	--	G	0.033	0.016	1.99 (1.12,3.54)	0.020	0.173333	--	--	--	--	--	--	G	0.008	0.009	0.76 (0.25,2.35)	0.639	0.923794
mt9296	T	0.0155	0.01224	1.09 (0.75,1.58)	0.645	0.974061	--	--	--	--	--	--	T	0.045	0.043	1.07 (0.74,1.57)	0.711	0.984734	--	--	--	--	--	--	--	--	--	--	--	--	--	--	--	--	--	--
mt9449	T	0.01917	0.02035	1.22 (0.87,1.71)	0.2546	0.928426	T	0.087	0.069	1.34 (0.93,1.94)	0.120	0.824225	T	0.001	0.001	1.12 (0.12,10.15)	0.918	0.987	T	0.009	0.008	1.26 (0.46,3.45)	0.655	0.896316	--	--	--	--	--	--	T	0.000	0.004	--	--	--
mt9477	A	0.02691	0.02256	1.27 (0.95,1.71)	0.1047	0.882955	A	0.006	0.008	0.98 (0.29,3.29)	0.970	0.97634	A	0.010	0.007	1.18 (0.50,2.76)	0.706	0.984734	A	0.012	0.008	1.44 (0.59,3.49)	0.426	0.847139	A	0.009	0.007	1.13 (0.12,10.80)	0.914	0.914	A	0.098	0.077	1.31 (0.92,1.87)	0.130	0.506763
mt9540	C	0.4692	0.494	0.95 (0.84,1.07)	0.3665	0.974061	T	0.055	0.046	1.30 (0.82,2.06)	0.262	0.824225	T	0.361	0.340	1.10 (0.94,1.30)	0.245	0.861062	C	0.288	0.280	1.00 (0.81,1.24)	0.977	0.999	C	0.027	0.032	0.51 (0.11,2.38)	0.390	0.849179	C	0.052	0.045	1.20 (0.72,2.00)	0.490	0.791538
mt9698	C	0.02082	0.02391	0.96 (0.70,1.33)	0.8175	0.974061	C	0.000	0.003	--	--	--	--	--	--	--	--	--	C	0.005	0.017	0.38 (0.12,1.24)	0.109	0.504706	--	--	--	--	--	--	C	0.100	0.090	1.13 (0.80,1.59)	0.500	0.798913
mt9755	A	0.0212	0.02113	1.02 (0.74,1.41)	0.9083	0.974061	A	0.061	0.050	1.09 (0.69,1.70)	0.717	0.92015	A	0.025	0.021	1.15 (0.69,1.92)	0.600	0.875896	A	0.003	0.004	0.67 (0.14,3.09)	0.604	0.894111	--	--	--	--	--	--	A	0.004	0.008	0.30 (0.04,2.24)	0.240	0.618947
mt9818	T	0.01142	0.01284	1.09 (0.70,1.68)	0.7069	0.974061	T	0.056	0.047	1.11 (0.70,1.76)	0.650	0.918349	--	--	--	--	--	--	T	0.003	0.003	1.02 (0.20,5.13)	0.984	0.999	--	--	--	--	--	--	T	0.000	0.002	--	--	--
mt9950	C	0.08282	0.07406	1.00 (0.84,1.19)	0.9797	0.984	C	0.050	0.055	0.86 (0.54,1.39)	0.546	0.867731	C	0.041	0.035	1.19 (0.80,1.77)	0.388	0.861062	C	0.248	0.244	1.00 (0.80,1.24)	0.982	0.999	--	--	--	--	--	--	C	0.008	0.010	0.53 (0.12,2.39)	0.412	0.712779
mt9966	A	0.004492	0.007644	0.72 (0.37,1.39)	0.3283	0.974061	A	0.015	0.025	0.67 (0.31,1.47)	0.319	0.824225	--	--	--	--	--	--	--	--	--	--	--	--	--	--	--	--	--	--	A	0.004	0.005	0.82 (0.18,3.73)	0.799	0.949667
mt10086	G	0.0184	0.01925	1.26 (0.89,1.79)	0.189	0.928426	G	0.087	0.068	1.36 (0.94,1.97)	0.101	0.824225	--	--	--	--	--	--	G	0.007	0.005	1.48 (0.47,4.69)	0.502	0.879574	--	--	--	--	--	--	G	0.000	0.003	--	--	--
mt10115	C	0.06525	0.08146	1.06 (0.86,1.30)	0.6088	0.974061	C	0.297	0.299	0.98 (0.79,1.23)	0.879	0.960615	--	--	--	--	--	--	C	0.033	0.016	2.00 (1.12,3.56)	0.019	0.173333	--	--	--	--	--	--	C	0.006	0.009	0.58 (0.16,2.08)	0.402	0.712779
mt10238	C	0.06048	0.06372	1.05 (0.75,1.45)	0.7843	0.974061	C	0.009	0.007	1.35 (0.46,4.00)	0.586	0.867731	C	0.024	0.018	1.36 (0.80,2.30)	0.251	0.861062	C	0.000	0.002	--	--	--	T	0.071	0.059	1.14 (0.47,2.79)	0.767	0.849179	C	0.042	0.044	0.90 (0.53,1.52)	0.688	0.949667
mt10373	A	0.01549	0.01777	1.05 (0.72,1.52)	0.812	0.974061	A	0.063	0.054	1.21 (0.79,1.85)	0.375	0.824225	A	0.002	0.004	0.65 (0.14,2.87)	0.565	0.861062	A	0.009	0.007	1.47 (0.53,4.08)	0.463	0.874714	--	--	--	--	--	--	A	0.002	0.005	--	--	--
mt10398	A	0.4701	0.4487	1.03 (0.92,1.16)	0.5889	0.974061	A	0.054	0.045	1.29 (0.82,2.04)	0.270	0.824225	A	0.297	0.295	1.01 (0.85,1.20)	0.878	0.987	G	0.295	0.300	0.95 (0.77,1.17)	0.636	0.896316	G	0.027	0.039	0.44 (0.10,2.02)	0.290	0.849179	G	0.235	0.227	1.02 (0.80,1.30)	0.885	0.968022
mt10400	T	0.272	0.2379	0.93 (0.82,1.06)	0.2816	0.948545	T	0.011	0.016	0.71 (0.28,1.81)	0.474	0.867731	C	0.354	0.341	1.06 (0.90,1.25)	0.481	0.861062	T	0.215	0.232	0.91 (0.72,1.14)	0.395	0.833368	T	0.027	0.032	0.51 (0.11,2.38)	0.390	0.849179	T	0.023	0.016	1.83 (0.89,3.74)	0.099	0.4851
mt10463	C	0.02708	0.02396	1.29 (0.96,1.73)	0.0877	0.882955	C	0.004	0.007	0.77 (0.18,3.36)	0.729	0.927818	C	0.002	0.003	0.34 (0.04,2.64)	0.301	0.861062	C	0.005	0.005	1.00 (0.28,3.60)	0.998	0.999	--	--	--	--	--	--	C	0.124	0.093	1.42 (1.03,1.96)	0.031	0.268059
mt10550	G	0.02002	0.02268	0.97 (0.70,1.35)	0.8686	0.974061	G	0.000	0.003	--	--	--	--	--	--	--	--	--	G	0.005	0.016	0.40 (0.12,1.31)	0.129	0.559	--	--	--	--	--	--	G	0.096	0.085	1.14 (0.80,1.62)	0.470	0.767667
mt10589	A	0.01305	0.01636	0.94 (0.63,1.40)	0.7565	0.974061	A	0.059	0.050	1.09 (0.70,1.71)	0.703	0.918824	A	0.000	0.002	--	--	--	A	0.003	0.003	1.02 (0.20,5.14)	0.983	0.999	--	--	--	--	--	--	A	0.006	0.012	0.55 (0.16,1.82)	0.326	0.712779
mt10688	A	0.05196	0.06799	0.97 (0.78,1.22)	0.8216	0.974061	A	0.231	0.252	0.87 (0.68,1.11)	0.262	0.824225	--	--	--	--	--	--	A	0.023	0.011	1.90 (0.94,3.83)	0.072	0.401143	--	--	--	--	--	--	A	0.012	0.007	1.78 (0.69,4.64)	0.236	0.618947
mt10810	C	0.05218	0.06875	0.96 (0.77,1.20)	0.7201	0.974061	C	0.234	0.251	0.89 (0.70,1.14)	0.347	0.824225	--	--	--	--	--	--	C	0.019	0.014	1.27 (0.61,2.64)	0.521	0.879574	--	--	--	--	--	--	C	0.015	0.009	1.72 (0.72,4.15)	0.225	0.618947
mt10819	G	0.0457	0.04966	1.26 (1.00,1.59)	0.05447	0.713571	G	0.219	0.179	1.31 (1.02,1.68)	0.036	0.824225	--	--	--	--	--	--	G	0.005	0.006	0.78 (0.22,2.77)	0.700	0.9126	--	--	--	--	--	--	G	0.010	0.012	0.75 (0.28,2.00)	0.559	0.864979
mt10873	C	0.4668	0.4947	0.93 (0.82,1.05)	0.2377	0.928426	T	0.055	0.046	1.32 (0.83,2.09)	0.239	0.824225	T	0.363	0.337	1.13 (0.96,1.34)	0.138	0.861062	C	0.284	0.280	0.99 (0.80,1.22)	0.935	0.999	C	0.027	0.032	0.51 (0.11,2.38)	0.390	0.849179	C	0.052	0.043	1.27 (0.75,2.12)	0.373	0.712779
mt10915	C	0.01643	0.02033	0.87 (0.60,1.25)	0.4474	0.974061	C	0.062	0.058	1.01 (0.65,1.56)	0.966	0.97634	C	0.002	0.006	0.44 (0.10,1.89)	0.269	0.861062	C	0.007	0.010	0.50 (0.15,1.70)	0.269	0.777111	--	--	--	--	--	--	C	0.012	0.010	0.99 (0.34,2.90)	0.991	0.991
mt11016	A	0.009844	0.009832	0.88 (0.56,1.39)	0.592	0.974061	A	0.000	0.003	--	--	--	A	0.022	0.015	1.65 (0.94,2.87)	0.079	0.861062	A	0.007	0.021	0.35 (0.12,0.97)	0.044	0.326857	--	--	--	--	--	--	A	0.004	0.004	0.56 (0.07,4.36)	0.576	0.877454
mt11084	G	0.03358	0.0335	0.85 (0.66,1.10)	0.2188	0.928426	--	--	--	--	--	--	G	0.102	0.117	0.88 (0.68,1.13)	0.305	0.861062	--	--	--	--	--	--	G	0.000	0.010	--	--	--	G	0.000	0.003	--	--	--
mt11176	A	0.01351	0.01513	1.03 (0.69,1.54)	0.8697	0.974061	A	0.056	0.048	1.10 (0.69,1.73)	0.691	0.918824	--	--	--	--	--	--	A	0.005	0.008	0.54 (0.16,1.85)	0.327	0.801273	--	--	--	--	--	--	A	0.002	0.005	0.45 (0.06,3.53)	0.448	0.739955
mt11177	T	0.0601	0.05023	1.00 (0.81,1.24)	0.984	0.984	T	0.004	0.001	3.05 (0.54,17.35)	0.208	0.824225	--	--	--	--	--	--	T	0.245	0.241	1.00 (0.80,1.25)	0.993	0.999	--	--	--	--	--	--	T	0.008	0.010	0.51 (0.11,2.31)	0.387	0.712779
mt11251	G	0.05141	0.04562	1.27 (1.01,1.60)	0.03809	0.639091	G	0.011	0.008	1.40 (0.52,3.75)	0.505	0.867731	G	0.002	0.002	0.69 (0.08,5.95)	0.738	0.984734	G	0.014	0.014	1.02 (0.47,2.24)	0.957	0.999	--	--	--	--	--	--	G	0.228	0.184	1.29 (1.01,1.66)	0.044	0.359333
mt11299	C	0.02122	0.02235	1.06 (0.77,1.46)	0.7434	0.974061	C	0.000	0.006	--	--	--	--	--	--	--	--	--	C	0.007	0.015	0.55 (0.19,1.57)	0.266	0.777111	--	--	--	--	--	--	C	0.098	0.080	1.24 (0.88,1.76)	0.222	0.618947
mt11302	T	0.009376	0.008386	1.39 (0.85,2.27)	0.1912	0.928426	T	0.045	0.032	1.33 (0.79,2.24)	0.280	0.824225	--	--	--	--	--	--	--	--	--	--	--	--	--	--	--	--	--	--	--	--	--	--	--	--
mt11467	G	0.05776	0.05804	1.12 (0.91,1.38)	0.3001	0.974061	G	0.011	0.013	0.93 (0.36,2.40)	0.885	0.960615	--	--	--	--	--	--	G	0.031	0.033	0.99 (0.58,1.69)	0.982	0.999	G	0.009	0.010	0.86 (0.10,7.56)	0.890	0.914	G	0.243	0.218	1.17 (0.92,1.49)	0.203	0.618947
mt11719	G	0.09333	0.1126	0.83 (0.69,1.00)	0.04952	0.711538	G	0.011	0.009	1.04 (0.36,3.03)	0.941	0.97634	G	0.004	0.002	1.78 (0.42,7.51)	0.430	0.861062	G	0.078	0.066	1.30 (0.90,1.86)	0.161	0.6474	G	0.000	0.005	--	--	--	G	0.368	0.442	0.72 (0.58,0.89)	0.003	0.1575
mt11812	G	0.02487	0.01788	1.54 (1.12,2.11)	0.007246	0.308333	G	0.011	0.005	2.30 (0.73,7.22)	0.153	0.824225	--	--	--	--	--	--	G	0.002	0.005	0.36 (0.05,2.80)	0.329	0.801273	--	--	--	--	--	--	G	0.112	0.071	1.64 (1.17,2.30)	0.004	0.1575
mt11914	A	0.1191	0.132	0.96 (0.83,1.11)	0.5861	0.974061	A	0.253	0.273	0.89 (0.71,1.13)	0.346	0.824225	A	0.051	0.049	1.03 (0.72,1.48)	0.860	0.987	A	0.202	0.192	1.07 (0.85,1.36)	0.571	0.894111	--	--	--	--	--	--	A	0.031	0.048	0.65 (0.37,1.15)	0.136	0.512615
mt11944	C	0.07292	0.08441	1.10 (0.91,1.33)	0.3333	0.974061	C	0.290	0.293	0.99 (0.79,1.24)	0.903	0.963297	C	0.024	0.016	1.25 (0.72,2.18)	0.423	0.861062	C	0.038	0.015	2.47 (1.42,4.30)	0.001	0.156	--	--	--	--	--	--	C	0.006	0.010	0.54 (0.15,1.90)	0.335	0.712779
mt12007	A	0.09677	0.09364	0.94 (0.79,1.12)	0.4669	0.974061	A	0.056	0.054	0.96 (0.61,1.52)	0.875	0.960615	A	0.002	0.004	0.62 (0.14,2.73)	0.525	0.861062	A	0.340	0.364	0.91 (0.74,1.11)	0.339	0.801273	--	--	--	--	--	--	A	0.027	0.027	1.29 (0.69,2.42)	0.427	0.714955
mt12236	A	0.02447	0.02499	1.27 (0.93,1.73)	0.1348	0.905862	A	0.117	0.092	1.25 (0.89,1.73)	0.194	0.824225	--	--	--	--	--	--	A	0.007	0.006	1.22 (0.40,3.76)	0.726	0.924585	--	--	--	--	--	--	--	--	--	--	--	--
mt12239	T	0.04484	0.04926	0.84 (0.42,1.65)	0.6053	0.974061	T	0.006	0.003	1.96 (0.53,7.26)	0.316	0.824225	T	0.000	0.002	--	--	--	--	--	--	--	--	--	C	0.080	0.054	1.43 (0.60,3.40)	0.416	0.849179	T	0.004	0.004	1.26 (0.25,6.31)	0.780	0.949667
mt12308	G	0.05737	0.05787	1.13 (0.91,1.39)	0.2673	0.928426	G	0.011	0.013	0.93 (0.36,2.39)	0.874	0.960615	--	--	--	--	--	--	G	0.032	0.034	1.00 (0.59,1.70)	0.999	0.999	G	0.009	0.010	0.86 (0.10,7.57)	0.891	0.914	G	0.243	0.217	1.17 (0.91,1.49)	0.214	0.618947
mt12358	G	0.01713	0.01643	0.90 (0.63,1.28)	0.5585	0.974061	G	0.000	0.003	--	--	--	G	0.048	0.053	0.90 (0.62,1.29)	0.559	0.861062	G	0.000	0.001	--	--	--	G	0.009	0.007	1.51 (0.16,14.08)	0.716	0.849179	G	0.004	0.002	2.53 (0.48,13.17)	0.272	0.677695
mt12372	A	0.07076	0.07111	1.03 (0.86,1.24)	0.758	0.974061	A	0.011	0.014	0.86 (0.33,2.20)	0.748	0.944197	A	0.037	0.043	0.82 (0.54,1.24)	0.344	0.861062	A	0.031	0.036	0.89 (0.53,1.51)	0.672	0.911583	A	0.018	0.015	1.27 (0.26,6.14)	0.765	0.849179	A	0.245	0.220	1.17 (0.92,1.49)	0.198	0.618947
mt12406	A	0.01755	0.01873	0.89 (0.63,1.24)	0.4798	0.974061	A	0.004	0.015	0.31 (0.07,1.28)	0.106	0.824225	A	0.045	0.046	1.03 (0.71,1.50)	0.882	0.987	A	0.003	0.006	0.59 (0.13,2.60)	0.483	0.879574	A	0.000	0.010	--	--	--	A	0.004	0.002	2.41 (0.46,12.67)	0.297	0.712779
mt12519	C	0.01876	0.02616	0.93 (0.67,1.31)	0.6839	0.974061	C	0.082	0.094	0.89 (0.61,1.28)	0.521	0.867731	--	--	--	--	--	--	C	0.010	0.005	1.95 (0.68,5.60)	0.217	0.739304	--	--	--	--	--	--	C	0.004	0.006	0.66 (0.15,2.90)	0.579	0.877454
mt12612	G	0.02122	0.02316	1.02 (0.74,1.41)	0.8998	0.974061	G	0.006	0.006	1.01 (0.29,3.53)	0.984	0.984	G	0.002	0.004	0.65 (0.15,2.92)	0.577	0.861062	G	0.009	0.008	1.02 (0.38,2.77)	0.963	0.999	--	--	--	--	--	--	G	0.085	0.086	0.99 (0.69,1.44)	0.977	0.983692
mt12633	A	0.007816	0.006086	1.26 (0.72,2.23)	0.4221	0.974061	A	0.000	0.001	--	--	--	--	--	--	--	--	--	A	0.007	0.002	3.52 (0.93,13.36)	0.065	0.398667	--	--	--	--	--	--	A	0.029	0.024	1.02 (0.51,2.02)	0.958	0.977297
mt12693	G	0.03914	0.0532	0.96 (0.76,1.23)	0.7646	0.974061	G	0.171	0.194	0.89 (0.68,1.16)	0.389	0.826959	--	--	--	--	--	--	G	0.024	0.011	2.10 (1.06,4.17)	0.033	0.2574	--	--	--	--	--	--	G	0.004	0.007	0.49 (0.11,2.22)	0.355	0.712779
mt12705	C	0.3918	0.3815	1.07 (0.95,1.21)	0.2627	0.928426	C	0.073	0.042	2.02 (1.32,3.09)	0.001	0.154	C	0.217	0.213	1.03 (0.85,1.24)	0.800	0.984734	C	0.372	0.363	1.06 (0.87,1.29)	0.589	0.894111	T	0.036	0.035	0.77 (0.21,2.85)	0.691	0.849179	T	0.133	0.133	1.05 (0.77,1.45)	0.747	0.949667
mt12771	A	0.04403	0.04313	0.88 (0.70,1.10)	0.2558	0.928426	A	0.002	0.006	0.45 (0.06,3.45)	0.444	0.867731	A	0.129	0.144	0.88 (0.70,1.11)	0.295	0.861062	A	0.003	0.002	1.47 (0.28,7.70)	0.648	0.896316	A	0.000	0.008	--	--	--	A	0.002	0.004	0.58 (0.07,4.59)	0.609	0.89817
mt12811	C	0.02447	0.02005	1.07 (0.80,1.43)	0.6546	0.974061	--	--	--	--	--	--	C	0.052	0.051	1.02 (0.72,1.45)	0.903	0.987	C	0.028	0.025	1.22 (0.69,2.14)	0.502	0.879574	C	0.018	0.007	2.70 (0.45,16.32)	0.278	0.849179	C	0.000	0.003	--	--	--
mt13105	G	0.09596	0.1222	0.97 (0.81,1.16)	0.7335	0.974061	G	0.408	0.422	0.94 (0.76,1.16)	0.569	0.867731	G	0.021	0.016	1.32 (0.75,2.29)	0.334	0.861062	G	0.031	0.030	0.95 (0.54,1.66)	0.860	0.999	--	--	--	--	--	--	G	0.021	0.020	0.85 (0.39,1.84)	0.678	0.949667
mt13263	G	0.04568	0.03555	1.15 (0.91,1.45)	0.25	0.928426	G	0.004	0.004	1.10 (0.24,5.01)	0.907	0.963297	G	0.012	0.005	2.31 (1.05,5.10)	0.038	0.861062	G	0.160	0.157	1.02 (0.79,1.31)	0.905	0.999	--	--	--	--	--	--	G	0.015	0.008	2.38 (0.97,5.83)	0.057	0.407591
mt13276	G	0.01102	0.01275	1.05 (0.67,1.63)	0.8408	0.974061	G	0.054	0.047	1.07 (0.67,1.70)	0.780	0.946859	--	--	--	--	--	--	G	0.003	0.003	1.02 (0.20,5.15)	0.980	0.999	--	--	--	--	--	--	G	0.000	0.002	--	--	--
mt13368	A	0.03507	0.02609	1.47 (1.12,1.92)	0.00537	0.308333	A	0.013	0.010	1.29 (0.53,3.16)	0.578	0.867731	--	--	--	--	--	--	A	0.014	0.009	1.33 (0.56,3.17)	0.515	0.879574	--	--	--	--	--	--	A	0.144	0.099	1.47 (1.08,1.99)	0.014	0.1575
mt13485	G	0.02162	0.02851	0.98 (0.71,1.34)	0.8782	0.974061	G	0.095	0.108	0.85 (0.60,1.21)	0.361	0.824225	--	--	--	--	--	--	G	0.005	0.004	1.41 (0.37,5.32)	0.614	0.894111	--	--	--	--	--	--	--	--	--	--	--	--
mt13506	T	0.05283	0.06787	1.01 (0.80,1.26)	0.9616	0.977857	T	0.241	0.251	0.92 (0.72,1.18)	0.531	0.867731	--	--	--	--	--	--	T	0.019	0.011	1.54 (0.73,3.24)	0.259	0.777111	--	--	--	--	--	--	T	0.013	0.007	1.79 (0.69,4.65)	0.235	0.618947
mt13590	A	0.1374	0.1447	0.99 (0.86,1.14)	0.8533	0.974061	A	0.307	0.302	1.02 (0.82,1.28)	0.847	0.960615	A	0.037	0.043	0.77 (0.51,1.18)	0.230	0.861062	A	0.272	0.257	1.05 (0.85,1.30)	0.639	0.896316	--	--	--	--	--	--	A	0.015	0.021	0.47 (0.18,1.23)	0.124	0.506333
mt13650	T	0.1163	0.1488	1.02 (0.85,1.23)	0.821	0.974061	C	0.472	0.454	1.11 (0.90,1.36)	0.344	0.824225	--	--	--	--	--	--	T	0.052	0.028	1.84 (1.15,2.92)	0.010	0.173333	--	--	--	--	--	--	T	0.019	0.015	1.17 (0.53,2.57)	0.706	0.949667
mt13708	A	0.03917	0.03884	1.03 (0.81,1.31)	0.8027	0.974061	A	0.026	0.013	1.60 (0.79,3.27)	0.194	0.824225	A	0.023	0.033	0.68 (0.41,1.13)	0.139	0.861062	A	0.028	0.019	1.58 (0.88,2.84)	0.125	0.557143	--	--	--	--	--	--	A	0.102	0.103	1.02 (0.72,1.43)	0.915	0.971434
mt13789	C	0.03998	0.05397	0.95 (0.75,1.22)	0.6972	0.974061	C	0.176	0.200	0.85 (0.65,1.11)	0.240	0.824225	--	--	--	--	--	--	C	0.016	0.009	1.72 (0.75,3.95)	0.202	0.736465	--	--	--	--	--	--	C	0.012	0.006	2.13 (0.80,5.66)	0.131	0.506763
mt13803	G	0.03956	0.05299	0.98 (0.77,1.25)	0.8626	0.974061	G	0.173	0.193	0.91 (0.70,1.19)	0.476	0.867731	--	--	--	--	--	--	G	0.026	0.011	2.21 (1.14,4.29)	0.019	0.173333	--	--	--	--	--	--	G	0.004	0.007	0.50 (0.11,2.26)	0.368	0.712779
mt13880	A	0.0151	0.02207	0.90 (0.62,1.30)	0.5662	0.974061	A	0.069	0.079	0.92 (0.62,1.36)	0.665	0.918549	--	--	--	--	--	--	A	0.009	0.005	1.52 (0.49,4.79)	0.471	0.874714	--	--	--	--	--	--	A	0.000	0.005	--	--	--
mt13928	C	0.03105	0.03158	1.01 (0.78,1.31)	0.9299	0.974061	C	0.056	0.045	1.37 (0.88,2.14)	0.168	0.824225	C	0.054	0.065	0.84 (0.60,1.19)	0.325	0.861062	C	0.005	0.006	0.80 (0.23,2.81)	0.728	0.924585	--	--	--	--	--	--	C	0.004	0.003	1.39 (0.29,6.57)	0.678	0.949667
mt14000	A	0.02161	0.029	0.96 (0.70,1.32)	0.7925	0.974061	A	0.095	0.109	0.84 (0.59,1.19)	0.330	0.824225	--	--	--	--	--	--	A	0.005	0.004	1.41 (0.37,5.33)	0.612	0.894111	--	--	--	--	--	--	A	0.008	0.001	7.92 (1.69,37.04)	0.009	0.1575
mt14022	G	0.04527	0.04909	0.94 (0.49,1.81)	0.852	0.974061	G	0.007	0.005	1.31 (0.37,4.57)	0.674	0.918549	--	--	--	--	--	--	--	--	--	--	--	--	A	0.080	0.058	1.33 (0.57,3.14)	0.510	0.849179	G	0.004	0.004	1.06 (0.22,5.10)	0.945	0.971434
mt14167	T	0.01999	0.02224	0.99 (0.71,1.38)	0.9445	0.974061	T	0.000	0.003	--	--	--	--	--	--	--	--	--	T	0.005	0.016	0.41 (0.12,1.33)	0.137	0.577622	--	--	--	--	--	--	T	0.096	0.084	1.15 (0.81,1.64)	0.428	0.714955
mt14178	C	0.04692	0.05778	1.03 (0.82,1.30)	0.7879	0.974061	C	0.180	0.205	0.83 (0.64,1.09)	0.178	0.824225	C	0.009	0.005	1.91 (0.78,4.68)	0.157	0.861062	C	0.029	0.014	2.21 (1.19,4.11)	0.012	0.173333	--	--	--	--	--	--	C	0.013	0.006	1.99 (0.76,5.24)	0.163	0.584415
mt14212	C	0.04369	0.04797	1.22 (0.96,1.55)	0.1021	0.882955	C	0.198	0.174	1.18 (0.91,1.53)	0.225	0.824225	--	--	--	--	--	--	C	0.012	0.009	1.36 (0.56,3.27)	0.495	0.879574	--	--	--	--	--	--	C	0.012	0.009	1.25 (0.49,3.24)	0.641	0.923794
mt14284	T	0.01142	0.01988	0.73 (0.48,1.11)	0.1424	0.905862	T	0.054	0.072	0.74 (0.48,1.16)	0.191	0.824225	--	--	--	--	--	--	T	0.005	0.005	0.74 (0.16,3.37)	0.699	0.9126	--	--	--	--	--	--	T	0.000	0.002	--	--	--
mt14318	C	0.04282	0.03462	1.11 (0.87,1.41)	0.3978	0.974061	C	0.004	0.004	1.24 (0.27,5.80)	0.784	0.946859	C	0.012	0.005	2.45 (1.10,5.44)	0.029	0.861062	C	0.155	0.157	0.99 (0.76,1.28)	0.928	0.999	--	--	--	--	--	--	C	0.008	0.005	2.56 (0.77,8.45)	0.124	0.506333
mt14364	A	0.04937	0.04606	0.91 (0.73,1.12)	0.3742	0.974061	A	0.011	0.003	3.89 (1.13,13.38)	0.031	0.824225	A	0.124	0.140	0.87 (0.69,1.10)	0.245	0.861062	A	0.021	0.024	0.81 (0.42,1.56)	0.530	0.879574	A	0.000	0.007	--	--	--	A	0.008	0.006	1.74 (0.57,5.32)	0.332	0.712779
mt14566	G	0.03794	0.05149	0.96 (0.75,1.23)	0.7579	0.974061	G	0.165	0.187	0.89 (0.67,1.16)	0.380	0.824225	--	--	--	--	--	--	G	0.026	0.011	2.21 (1.14,4.29)	0.019	0.173333	--	--	--	--	--	--	G	0.004	0.007	0.50 (0.11,2.26)	0.367	0.712779
mt14668	T	0.1147	0.1041	0.89 (0.76,1.04)	0.1383	0.905862	T	0.000	0.003	--	--	--	T	0.304	0.317	0.94 (0.79,1.11)	0.460	0.861062	T	0.050	0.070	0.66 (0.43,1.01)	0.057	0.386609	T	0.009	0.008	--	--	--	T	0.012	0.006	2.34 (0.87,6.28)	0.092	0.483
mt14766	C	0.09662	0.1141	0.84 (0.70,1.01)	0.06164	0.764667	C	0.013	0.011	1.14 (0.44,3.00)	0.784	0.946859	C	0.006	0.003	2.71 (0.84,8.76)	0.097	0.861062	C	0.073	0.071	1.08 (0.75,1.56)	0.691	0.9126	C	0.000	0.005	--	--	--	C	0.380	0.443	0.75 (0.61,0.93)	0.009	0.1575
mt14769	G	0.02777	0.04011	0.88 (0.67,1.17)	0.3912	0.974061	G	0.124	0.146	0.82 (0.60,1.11)	0.198	0.824225	--	--	--	--	--	--	G	0.014	0.009	1.46 (0.61,3.51)	0.401	0.833368	--	--	--	--	--	--	G	0.006	0.006	1.03 (0.29,3.60)	0.964	0.977297
mt14783	C	0.2741	0.2401	0.93 (0.82,1.06)	0.2714	0.928426	C	0.011	0.017	0.67 (0.26,1.70)	0.401	0.834514	T	0.353	0.340	1.06 (0.90,1.25)	0.482	0.861062	C	0.217	0.234	0.90 (0.71,1.13)	0.354	0.824239	C	0.027	0.032	0.51 (0.11,2.40)	0.395	0.849179	C	0.025	0.017	1.87 (0.94,3.73)	0.075	0.459375
mt14905	A	0.05302	0.0503	1.27 (1.03,1.57)	0.02893	0.5365	A	0.097	0.106	0.94 (0.67,1.32)	0.710	0.918824	--	--	--	--	--	--	A	0.012	0.008	1.43 (0.59,3.46)	0.429	0.847139	--	--	--	--	--	--	A	0.152	0.098	1.54 (1.14,2.08)	0.005	0.1575
mt14911	T	0.02161	0.02809	0.99 (0.72,1.36)	0.9289	0.974061	T	0.093	0.105	0.85 (0.60,1.22)	0.376	0.824225	--	--	--	--	--	--	T	0.005	0.004	1.40 (0.37,5.29)	0.619	0.894111	--	--	--	--	--	--	--	--	--	--	--	--
mt14944	T	0.006115	0.004863	1.04 (0.58,1.88)	0.8975	0.974061	--	--	--	--	--	--	T	0.019	0.018	1.01 (0.56,1.83)	0.962	0.987	--	--	--	--	--	--	--	--	--	--	--	--	--	--	--	--	--	--
mt15043	A	0.2783	0.2462	0.92 (0.82,1.05)	0.2158	0.928426	A	0.020	0.031	0.69 (0.35,1.39)	0.303	0.824225	G	0.361	0.346	1.07 (0.91,1.26)	0.411	0.861062	A	0.216	0.224	0.93 (0.74,1.18)	0.559	0.894111	A	0.027	0.032	0.51 (0.11,2.39)	0.392	0.849179	A	0.058	0.056	1.06 (0.67,1.65)	0.814	0.949667
mt15110	A	0.02488	0.0297	1.04 (0.77,1.41)	0.7937	0.974061	A	0.117	0.107	1.06 (0.77,1.48)	0.710	0.918824	--	--	--	--	--	--	A	0.009	0.008	0.97 (0.32,2.93)	0.964	0.999	--	--	--	--	--	--	A	0.002	0.004	0.51 (0.06,4.11)	0.523	0.826677
mt15136	T	0.01142	0.01286	1.08 (0.70,1.68)	0.7167	0.974061	T	0.056	0.047	1.11 (0.70,1.75)	0.659	0.918549	--	--	--	--	--	--	T	0.003	0.003	1.02 (0.20,5.14)	0.983	0.999	--	--	--	--	--	--	T	0.000	0.002	--	--	--
mt15223	T	0.01141	0.008889	1.13 (0.73,1.72)	0.5874	0.974061	T	0.002	0.003	0.85 (0.11,6.78)	0.880	0.960615	T	0.033	0.029	1.17 (0.75,1.81)	0.491	0.861062	--	--	--	--	--	--	--	--	--	--	--	--	--	--	--	--	--	--
mt15301	A	0.4239	0.4293	0.98 (0.88,1.09)	0.692	0.974061	G	0.288	0.291	0.98 (0.78,1.23)	0.848	0.960615	G	0.354	0.338	1.08 (0.91,1.27)	0.384	0.861062	A	0.276	0.269	1.01 (0.82,1.25)	0.925	0.999	A	0.027	0.032	0.51 (0.11,2.38)	0.390	0.849179	A	0.039	0.041	0.93 (0.53,1.63)	0.805	0.949667
mt15311	G	0.01753	0.01735	1.37 (0.97,1.96)	0.07793	0.882955	G	0.082	0.062	1.47 (1.01,2.14)	0.044	0.824225	--	--	--	--	--	--	G	0.007	0.005	1.61 (0.50,5.17)	0.420	0.847139	--	--	--	--	--	--	G	0.000	0.003	--	--	--
mt15535	T	0.07306	0.06232	0.95 (0.79,1.15)	0.6256	0.974061	T	0.004	0.001	3.05 (0.54,17.36)	0.208	0.824225	T	0.043	0.044	0.89 (0.60,1.32)	0.563	0.861062	T	0.240	0.240	0.98 (0.78,1.22)	0.855	0.999	--	--	--	--	--	--	T	0.008	0.010	0.52 (0.11,2.35)	0.395	0.712779
mt15607	G	0.03098	0.0244	1.38 (1.04,1.83)	0.02812	0.5365	G	0.004	0.008	0.60 (0.14,2.56)	0.486	0.867731	--	--	--	--	--	--	G	0.009	0.006	1.40 (0.50,3.89)	0.522	0.879574	--	--	--	--	--	--	G	0.139	0.096	1.47 (1.08,2.01)	0.015	0.1575
mt15629	C	0.01672	0.01384	1.57 (1.09,2.26)	0.01585	0.422857	C	0.078	0.047	1.74 (1.17,2.59)	0.006	0.462	--	--	--	--	--	--	C	0.009	0.007	1.36 (0.50,3.74)	0.550	0.89375	--	--	--	--	--	--	C	0.000	0.001	--	--	--
mt15746	G	0.04581	0.05082	0.74 (0.41,1.33)	0.3166	0.974061	G	0.006	0.003	1.96 (0.53,7.28)	0.314	0.824225	G	0.002	0.008	0.34 (0.08,1.45)	0.146	0.861062	--	--	--	--	--	--	A	0.080	0.056	1.39 (0.59,3.29)	0.454	0.849179	G	0.004	0.004	1.26 (0.25,6.32)	0.778	0.949667
mt15784	C	0.04649	0.06222	0.94 (0.75,1.18)	0.6145	0.974061	C	0.184	0.212	0.86 (0.67,1.12)	0.267	0.824225	C	0.009	0.007	1.15 (0.46,2.86)	0.759	0.984734	C	0.029	0.017	1.75 (0.96,3.18)	0.069	0.398667	--	--	--	--	--	--	C	0.010	0.012	0.82 (0.31,2.17)	0.685	0.949667
mt15824	G	0.01835	0.01897	1.29 (0.91,1.82)	0.1585	0.928426	G	0.087	0.067	1.38 (0.96,2.00)	0.086	0.824225	--	--	--	--	--	--	G	0.007	0.005	1.48 (0.47,4.67)	0.506	0.879574	--	--	--	--	--	--	G	0.000	0.003	--	--	--
mt15904	T	0.007749	0.007639	0.92 (0.52,1.62)	0.7615	0.974061	T	0.002	0.001	--	--	--	--	--	--	--	--	--	T	0.009	0.007	1.02 (0.34,3.07)	0.969	0.999	--	--	--	--	--	--	T	0.027	0.026	0.94 (0.48,1.86)	0.868	0.959368
mt15924	G	0.0257	0.02719	1.02 (0.76,1.36)	0.8963	0.974061	G	0.019	0.025	0.74 (0.35,1.57)	0.437	0.867731	G	0.026	0.015	1.93 (1.14,3.26)	0.014	0.861062	G	0.012	0.014	0.86 (0.35,2.07)	0.729	0.924585	G	0.018	0.005	4.55 (0.73,28.46)	0.105	0.849179	G	0.050	0.063	0.78 (0.49,1.26)	0.312	0.712779
mt15928	A	0.03275	0.02449	1.46 (1.10,1.94)	0.008188	0.308333	A	0.007	0.005	1.37 (0.39,4.85)	0.627	0.902411	A	0.006	0.002	1.98 (0.59,6.64)	0.269	0.861062	A	0.007	0.007	1.12 (0.37,3.41)	0.847	0.999	A	0.009	0.005	1.52 (0.15,15.47)	0.722	0.849179	A	0.138	0.095	1.48 (1.08,2.03)	0.014	0.1575
*Log additive model was adjusted for age, sex and global ancestry PC1 to PC5 and maternal ethncity in all samples; and adjusted for age, sex and global ancestry PC1 to PC5 in each maternal ethncity.
