# Supplementary material for: Association of Genes, Pathways, and Haplogroups of the Mitochondrial Genome with the Risk of Colorectal Cancer: The Multiethnic Cohort
Source: PLoS One. 2015 Sep 4;10(9):e0136796. doi: 10.1371/journal.pone.0136796 (PMC4560485; doi:10.1371/journal.pone.0136796)
Supplement: S6 Table — (XLSX) [file pone.0136796.s006.xlsx]

## Sheet: S6 Table
S6 Table. Association between mitochondrial haplogroups and colorectal cancer risk by self-reported maternal race/ethnicity and overall.
	Haplogroup^	Percentage (cases/controls)	OR (95%CI)	P value*
African Americans (cases/controls = 462/3,025)	L	93.51 / 93.75	Ref
	M	0.65 / 1.02	0.68 (0.21, 2.25)	0.528
	Freq less than 1% bin	5.84 / 5.22	1.21 (0.78, 1.88)	0.401
Asian Americans (cases/controls = 809/3,307)	D	33.75 / 34.74	Ref
	A	6.80 / 6.08	1.17 (0.84, 1.62)	0.361
	B	15.70 / 14.12	1.15 (0.90, 1.46)	0.263
	F	3.58 / 4.23	0.94 (0.61, 1.43)	0.763
	G	5.07 / 6.53	0.82 (0.57, 1.18)	0.275
	M	23.86 / 23.74	1.05 (0.85, 1.29)	0.675
	N	6.55 / 6.32	1.07 (0.77, 1.50)	0.677
	R	1.61 / 2.30	1.07 (0.77, 1.50)	0.243
	Freq less than 1% bin	3.09 / 1.94	1.73 (1.04, 2.87)	0.034
Latinos (cases/controls = 577/2,359)	A	33.80 /36.06	Ref
	B	24.44 /24.12	1.04 (0.81, 1.33)	0.762
	C	16.1 2/ 15.83	1.06 (0.80, 1.41)	0.682
	D	5.20 / 6.90	0.75 (0.48, 1.16)	0.194
	H	6.76 / 5.88	1.28 (0.85, 1.93)	0.228
	K	0.52 / 1.61	0.43 (0.13, 1.41)	0.163
	L	7.45 / 4.82	1.54 (1.02, 2.31)	0.039
	U	2.60 /1.74	1.52 (0.81, 2.85)	0.189
	Freq less than 1% bin	2.77 / 3.05	1.01 (0.57, 1.79)	0.979
Native Hawaiians (cases/controls =113/ 594)	B	92.92 /94.44	Ref
	D	0.88 /1.18	NA	NA
	M	1.77 / 1.68	1.10 (0.22, 5.53)	0.908
	Freq less than 1% bin	4.42 / 2.69	1.76 (0.61, 5.07)	0.297
European Americans (cases/controls =482 / 2,581)	H	34.02 / 39.91	Ref
	A	1.24 / 1.59	1.21 (0.47, 3.14)	0.69
	B	1.45 / 1.51	0.77 (0.25, 2.41)	0.658
	HV	3.32 / 4.07	0.89 (0.48, 1.64)	0.718
	I	1.04 / 1.51	0.51 (0.15, 1.69)	0.273
	J	8.51 / 8.91	1.13 (0.77, 1.68)	0.522
	K	9.75 / 8.49	1.33 (0.92, 1.93)	0.131
	L	2.70 / 2.67	0.99 (0.47, 2.07)	0.977
	N	2.90 / 2.48	1.46 (0.78, 2.73)	0.237
	T	14.11 / 9.57	1.66 (1.19, 2.33)	0.003
	U	14.73 / 13.33	1.31 (0.96, 1.81)	0.093
	W	1.66 / 2.17	0.99 (0.46, 2.12)	0.969
	X	1.24 / 1.28	1.37 (0.56, 3.35)	0.493
	Freq less than 1% bin	3.32 / 2.52	1.61 (0.87, 2.99)	0.133
All(cases/controls =2,453 / 11,930)	L	20.18 / 25.52	Ref
	A	10.52 / 9.34	0.80 (0.59, 1.09)	0.158
	B	15.74 / 13.88	0.82 (0.60, 1.11)	0.193
	C	4.48 / 3.49	0.92 (0.65, 1.31)	0.654
	D	12.64 / 11.23	0.69 (0.50, 0.95)	0.024
	F	1.22 / 1.23	0.67 (0.41, 1.10)	0.11
	G	1.67 / 1.81	0.56 (0.36, 0.88)	0.013
	H	8.60 / 10.10	0.80 (0.58, 1.10)	0.169
	HV	0.86 / 1.08	0.69 (0.39, 1.23)	0.207
	J	1.96 / 2.25	0.85 (0.56, 1.30)	0.466
	K	2.04 / 2.26	0.86 (0.57, 1.31)	0.495
	M	8.23 / 7.12	0.74 (0.53, 1.03)	0.075
	N	2.81 / 2.39	0.81 (0.55, 1.19)	0.284
	T	3.10 / 2.34	1.22 (0.83, 1.81)	0.311
	U	3.79 / 3.55	1.03 (0.72, 1.46)	0.881
	Freq less than 1% bin	2.16 / 2.41	0.71 (0.48, 1.07)	0.101
^Haplogroup estimation was based on HaploGrep (version 2.0) using PhyloTree 16.
*Log additive model was adjusted for age, sex and global ancestry PC1 to PC5 and maternal ethncity in all samples; and adjusted for age, sex and global ancestry PC1 to PC5 in each maternal ethncity.
